# Supplementary material for: Naxitamab Activity in Neuroblastoma Cells Is Enhanced by Nanofenretinide and Nanospermidine
Source: Pharmaceutics. 2023 Feb 15;15(2):648. doi: 10.3390/pharmaceutics15020648 (PMC9966923; doi:10.3390/pharmaceutics15020648)
Supplement: Supplementary file 1 [file pharmaceutics-15-00648-s001.zip]

Archive with 1 entries (1 files):
- pharmaceutics-2193053-supplementary.pptx
